# Supplementary material for: Complications and compliance in professionally-managed and self-managed contact lenses compared with non-contact lens wearers
Source: PLoS One. 2024 Sep 6;19(9):e0308538. doi: 10.1371/journal.pone.0308538 (PMC11379192; doi:10.1371/journal.pone.0308538)
Supplement: S1 Data — (XLSX) [file pone.0308538.s002.xlsx]

## Sheet: PM
Patient number	Age	Gender	Refractive error: OD sphere	Refractive error: OD Cyl	VA OD	Years of CL Wear	Dry eye symptoms 0-no, 1-yes	Blepharitis 0-no, 1-yes	MGD grade 0-no, 1-yes	conjunctival redness 0-no, 1-yes	superior limbic kerato- conjunctivitis 0-no, 1-yes	corneal infiltrates 0-no, 1-yes	corneal ulcer 0-no, 1-yes	endothelial polymegethism/ blebs 0-no, 1-yes	corneal distortion 0-no, 1-yes	corneal neo vascularization 0-no, 1-yes	limbal redness 0-no, 1-yes	epithel microcysts 0-no, 1-yes	corneal edema 0-no, 1-yes	corneal staining 0-no, 1-yes	conjunctival edema 0-no, 1-yes	conjunctival staining 0-no, 1-yes	papillary conjunctivitis 0-no, 1-yes	BC (0-good, 1 - steep, 2 -flat)	Lens overall diameter (0-good, 1-small, 2-large)	optical power (0-good, 1-weak, 2-strong)	handwashing, 0-yes, 1-no	Manufacturer suggested replacement rate (1D/2WK/1M)	Daily solution replacement, 0-yes, 1-no	Case replacement every three months	Mean daily hours	Napping/ sleeping with contact lenses 0-no, 1-yes
1	18	Female				6	0	0	0	0	2	0	0	0	0	0	0	2	0	0	1	0	0	0	0	2	0	1M	1	1	8
2	22	Female				9	0	1	0	2	2	0	0	0	0	0	0	0	0	0	2	0	0	0	1	0	1	1M	1	1	7
3	23	Female				6	0	0	0	2	2	0	0	0	0	0	0	0	0	1	0	0	0	0	0	0	0	1M	0	1	7
4	17	Female				1	1	0	1	2	0	0	0	0	0	0	1	0	0	0	0	0	4	0	0	0	0	1M	1	1	8	0
5	24	Female				0	0	0	0	2	0	0	0	0	0	0	2	0	0	0	0	0	0	0	0	0	1	1M	0	0	9	0
6	16	Male				1	1	0	1	1	0	0	0	0	0	0	1	0	0	0	0	0	0	0	0	2	1	2WK	1	0	8	0
7	23	Female				5	0	1	0	1	2	0	0	0	0	0	0	1	0	0	0	0	0	1	0	0		1M		0	8	0
8	32	Female				6	0	0	0	1	3	0	0	0	0	0	0	1	0	0	0	0	0	0	2	0		1M		1	12	0
9	23	Male				6	0	0	0	1	0	0	0	0	0	0	0	0	0	0	0	0	0	0	0			1M		1	10	0
10	17	Female				1	0	0	1	1	0	0	0	0	0	0	0	0	0	0	0	0	1	0	2	0	1	1D			10	0
11	21	Female				6	1	1	2	2	0	2	0	0	0	0	1	0	0	2	0	1	2	1	0	2	1	1M	1	1	14	0
12	23	Female				1	0	0	1	2	0	0	0	0	0	0	1	0	0	0	0	0	0	1	2	2	0	1M	0	0	3.5	0
13	21	Female				1	1	0	1	1	0	0	0	0	0	0	0	0	0	0	0	0	0	0	0	2	1	1M	1	1	10	0
14	32	Female				5	0	0	0	0	0	0	0	0	0	0	1	0	0	1	0	0	1	0	0	2	1	1M	1	0	12	0
15	28	Female				6	1	1	1	0	0	2	2	0	0	0	3	0	2	1	0	0	1	0	0	2	1	1D			14	0
16	22	Female				5	1	0	2	2	0	0	0	0	0	1	3	0	0	3	0	0	3	0	0	2	0	1M	0	0	14	0
17	28	Female				1	1	0	0	0	0	0	0	0	0	0	0	0	0	0	0	0	0	0	0	0	1	1D			8	0
18	31	Female				5	0	0	2	0	0	0	0	0	0	0	0	0	0	0	0	0	0	0	0	0	1	1D			18	0
19	26	Female				10	0	0	0	0	0	0	0	0	0	0	0	0	0	0	0	0	0	0	0	0	1	1M	1	0	8	1
20	28	Male				1	0	0	0	0	0	0	0	0	0	0	0	0	0	0	0	0	0	0	1	0	1	1M	0	0	8	0
21	25	Female				1	0	0	0	0	0	0	0	0	0	0	0	0	0	0	0	0	0	0	0	0	1	1D			8	0
22	23	Male				6	0	0	0	0	0	0	0	0	0	0	0	0	0	0	0	1	0	1	1	0	0	1D			12	0
23	25	Female				1	0	0	1	1	0	0	1	0	0	0	0	0	0	0	1	0	1	0	0	1	1	1M	0	1	11	0
24	28	Female				6	1	0	0	0	0	0	0	0	0	0	0	0	0	0	0	0	0	1	1	0		1M		1	10	0
25	23	Female				1	0	0	1	1	0	0	0	0	0	0	0	0	0	0	0	0	2	0	0	0	1	1D			10	0
26	25	Female				3	1	0	2	0	0	0	0	0	0	0	0	0	0	0	0	0	0	0	1	2	0	1D			11	0
27	31	Male				6	0	0	0	1	0	0	0	0	0	0	0	0	0	0	0	0	0	0	2	0		1M		1	12	0
28	35	Female				6	0	0	0	1	0	1	0	0	0	0	0	0	0	0	0	0	0	1	0	0		1M		1	9	0
29	22	Female				3	0	0	0	1	0	0	0	0	0	0	2	0	0	2	0	0	1	0	0	2	1	1M	0	0	13	0
30	21	Female				2	1	0	0	0	0	0	0	0	0	0	0	0	0	0	0	0	0	0	0	0	1	1M	1	1	8	0
31	24	Male				1	0	0	0	0	0	0	0	0	0	0	1	0	0	0	0	0	0	0	0	0	1	1M	1	1	10	1
32	18	Male				1	1	0	0	0	0	0	0	0	0	0	1	0	0	0	0	0	0	1	2	2	0	1M	0	1	9	0
33	22	Female				6	0	0	0	2	0	0	0	0	1	0	4	0	0	0	0	0	0	2	2	2	1	1M	0	1	8.5	0
34	25	Female				6	0	0	0	3	0	0	0	0	0	0	0	0	0	0	0	0	0	0	0	0		1D			6	0
35	24	Female				6	0	1	0	0	0	0	0	0	0	0	0	0	0	0	0	0	0	0	0	0		1D			8	0
36	27	Female				1	0	0	0	0	0	0	0	0	0	0	0	0	0	0	0	0	0	0	0	0	1	1D			9	0
37	18	Female				6	0	1	0	0	0	0	0	0	0	0	0	0	0	0	0	0	0	0	0	0		1M		1	7	0
38	22	Female				1	0	1	0	0	0	0	0	0	0	0	0	0	0	0	0	0	0	0	0	0	1	1D		1	8	0
39	27	Female				3	0	0	0	0	0	0	0	0	0	0	0	0	0	1	0	0	0	0	2	0	1	1M	1	1	10	0
40	29	Male				6	1	0	0	0	0	0	0	0	0	0	0	0	0	0	0	0	0	0	0	0		1M		1	6	0
41	26	Female				8	0	0	0	0	0	0	0	0	0	0	0	0	0	0	0	0	0	0	0	0		1D			7	0
42	25	Female				15	0	0	0	0	0	0	0	0	0	0	0	0	0	0	0	0	0	0	0	0		1D			8	0
43	20	Female				30	0	0	0	0	0	0	0	0	0	0	0	0	0	0	0	0	0	0	0	0		1M		1	6	0
44	25	Female				1	0	0	0	0	0	0	0	0	0	0	0	0	0	0	0	0	0	0	0	0	1	1D			0	0
45	25	Female				5	0	0	0	0	0	0	0	0	0	1	0	0	0	0	0	0	1	0	0	0	0	1M	1	0	8	0
46	23	Female				2	1	0	0	0	0	0	0	0	0	0	0	0	0	2	0	1	2	1	0	0	1	1D			8	0
47	21	Female				2	1	0	1	0	0	0	0	0	0	0	0	0	0	1	0	1	1	0	0	0	1	1D			7	0
48	18	Female				6	1	0	1	0	0	0	0	0	0	0	0	0	0	2	0	3	1	0	0	0	1	1M	0	0	7	0
49	18	Male				2	0	0	0	0	0	0	0	0	0	0	0	0	0	1	0	0	2	0	0		1	1M	1	1	9	0
50	19	Female				1	0	0	1	0	0	0	0	0	0	0	0	0	0	0	0	0	0	1	0	0	1	1M	1	1	12	0
51	21	Female				1	0	0	1	0	0	0	0	0	0	0	0	0	0	0	0	0	1	0	0	0	1	1D			10	0
52	23	Female				2	1	0	0	0	0	0	0	0	0	0	1	0	0	0	0	0	1	0	0	2	1	1M	1	0	18	1
53	20	Female				1	1	0	1	0	0	0	0	0	0	0	0	0	0	0	0	0	1	0	0	0	0	1M	1	1	11	0
54	26	Female				13	0	0	1	0	0	0	0	0	0	0	1	0	0	0	0	1	1	0	2	0	1	1M	1	1	10	0
55	20	Female				5	0	0	1	0	0	0	0	0	0	1	0	0	0	0	0	0	0	0	0	2	0	1M	0	1	15	0
56	19	Female				3	0	0	0	0	0	0	0	0	0	1	1	0	0	0	0	0	2	1	0	2	1	1M	1	0	10	0
57	19	Female				5	0	0	0	0	0	0	0	0	0	0	0	0	0	0	0	0	0	0	0	0	1	daily			5	0
58	45	Female				10	1	0	0	0	0	0	0	0	0	0	0	0	0	1	0	0	0	1	2	0	1	1M	1	0	9	0
59	21	Female				4	1	0	1	0	0	0	1	0	0	0	0	0	0	1	0	0	1	0	0	0	1	1M	1	1	11	0
60	21	Female				6	0	0	1	0	0	0	1	0	0	0	0	0	0	0	0	0	1	0	2	2	0	1M	0	0	14	1
61	21	Female				1	0	0	0	0	0	0	0	0	0	0	0	0	0	0	0	0	1	2	2	0	1	1M	1	1	6	0
62	23	Female				10	1	0	1	0	0	0	0	0	0	0	0	0	0	1	0	0	0	0	2	0	1	1D			10	0
63	22	Female				4	1	0	0	0	0	0	0	0	0	0	0	0	0	0	0	0	0	0	0	0	1	1D			5	0
64	21	Female				7	1	0	2	0	0	0	0	0	0	0	0	0	0	1	0	0	2	1	0	0	1	1D			5	0
65	23	Female				8	1	0	0	0	0	0	0	0	0	0	1	0	0	0	0	0	0	0	0	0	1	2WK	1	1	7	0
66	22	Male	-8.75	-1.5	0	4	0	0	0	1	0	0	0	0	0	1	1	0	0	1	0	0	2	0	0	1	0	1M	0	0	16	1
67	30	Female	-4.25	0	0	10	0	0	0	0	0	0	0	0	0	1	1	0	0	0	0	0	0	0	0	0	0	1D			10	0
68	36	Male	4.25	0	0	1	0	0	0	0	0	0	0	0	0	0	0	0	0	0	0	0	0	0	0	0	0	1M	0	0	16	0
69	27	Female	-0.5	0	0	2	0	0	0	0	0	0	0	0	0	0	0	0	0	0	0	0	0	0	0	0	0	1M	0	0	10	0
70	35	Female	-7.5	0	0.1	18	0	0	0	1	0	0	0	0	0	0	1	0	0	0	0	0	1	0	0	0	0	2WK	0	0	16	0
71	25	Female	-3	0	0	7	1	0	1	1	0	0	0	0	0	0	0	0	0	0	0	0	0	0	2	2	0	1M	0	0	7	0
72	25	Female	-3	0	0.1	5	0	0	0	0	0	0	0	0	0	1	0	0	0	0	0	0	0	0	1	1	0	1M	0	0	8	0
73	23	Female	-10.5	-2.5	0.2	4	1	0	1	1	0	0	0	0	0	1	1	0	0	0	0	0	1	0	0	1	0	1M	0	1	10	1
74	36	Female	-0.75	-0.5	0	1	0	0	0	0	0	0	0	0	0	0	0	0	0	0	0	0	0	0	0	0	0	1D			15	1
75	17	Male	-2	0	0	3	0	0	0	0	0	0	0	0	0	0	0	0	0	0	0	0	0	0	0	0	1	1D			16	1
76	21	Male	-2	-1.25	0	2	0	0	0	0	0	0	0	0	0	0	0	0	0	0	0	0	0	1	0	0	1	1D			8	1
77	37	Female	-4	0	0	12	1	0	0	0	0	0	0	0	0	0	0	0	0	0	0	0	0	0	0	0	0	1D			6	0
78	25	Female	-2.25	-2.25	0.1	11	1	0	0	0	0	0	0	0	0	1	1	0	0	0	0	0	2	0	0	1	0	1D			0	0
79	23	Male	-2	-0.75	0	1	0	0	0	0	0	0	0	0	0	0	0	0	0	0	0	0	0	0	0	0	0	1D			1	1
80	35	Female	-1	0	0	7	0	0	0	0	0	0	0	0	0	0	0	0	0	0	0	0	0	0	0	0	0	1D			12	1
81	27	Female	-3.75	-1.75	0.2	5	0	0	0	0	0	0	0	0	0	0	0	0	0	0	0	0	0	0	0	1	0	1D			10	0
82	32	Female	-10.75	-1.75	0.2	15	1	0	2	1	1	0	0	0	1	3	1	1	1	1	0	1	3	0	0	1	0	1M	0	0	10	1
83	30	Female	-1.5	-1	0	4	0	0	0	0	0	0	0	0	0	0	0	0	0	0	0	0	0	0	0	0	0	1D			0	0
84	31	Male	-4.75	-0.75	0	11	0	0	0	1	0	0	0	0	0	2	2	0	0	0	0	0	1	0	0	0	0	1D			16	1
85	30	Female	-3.5	-1.75	0	7	1	0	0	0	0	0	0	0	0	1	1	0	0	0	0	0	1	0	0	0	0	2WK	0	0	12	0
86	29	Male	-3.5	0	0	9	1	0	0	0	0	0	0	0	0	2	2	0	0	0	0	0	2	0	0	0	0	1D			16	0
87	22	Female	-1.5	0	0	2.5	0	0	0	0	0	0	0	0	0	0	0	0	0	0	0	0	1	0	0	0	0	1D			8	0
88	22	Female	-3	0	0	4	1	0	2	2	2	1	1	1	2	4	1	1	2	1	2	1	3	0	0	0	0	1M	1	1	18	1
89	23	Female	-3.5	0	0.1	11	0	0	0	0	0	0	0	0	0	2	2	0	1	0	0	0	3	0	0	1	1	1M	1	0	16	1
90	22	Female	-1.75	0	0	12	0	0	0	0	0	0	0	0	0	0	0	0	0	0	0	0	0	0	0	0	0	1D			12	0
91	33	Female	2	-1.75	0.1	12	1	0	0	1	0	0	0	0	0	2	0	0	1	1	1	1	1	0	0	1	0	1M	1	1	16	1
92	25	Female	0	-2.25	0	5	0	0	0	0	0	0	0	0	0	1	0	0	0	0	0	0	0	0	0	0	1	1D			8	0
93	30	Male	-0.25	-1.75	0	7	0	0	0	0	0	0	0	0	0	0	0	0	0	0	0	0	0	0	0	0	0	1D			16	1
94	40	Female	-4.25	0	0	24	1	0	0	0	0	0	0	0	0	3	2	0	0	0	0	0	1	0	0	0	0	2WK	0	0	10	0
95	18	Female	-3.75	0	0	1	0	0	0	0	0	0	0	0	0	0	0	0	0	0	0	0	0	0	0	0	0	2WK	0	0	8	0
96	26	Male	2.5	0	0	12	0	0	0	0	0	0	0	0	0	2	2	0	1	0	0	0	2	0	0	0	0	1D			16	1
97	29	Female	-7.5	0	0.2	5	0	0	0	0	0	0	0	0	0	1	1	0	0	0	0	0	2	1	0	0	0	1D			7	0
98	23	Female	-3	0	0	1	1	0	3	1	0	0	0	0	0	0	0	0	0	0	0	0	0	1	2	0	0	1M	0	0	12	0
99	22	Female	-2.5	0	0	7	0	0	1	1	0	0	0	0	0	0	0	0	0	0	0	0	0	0	0	0	0	1M	0	1	7	1
100	19	Female	-4.25	0	0.2	2	1	0	0	0	0	0	0	0	0	0	0	0	0	0	0	0	1	0	0	0	0	1M	0	0	10	0
101	21	Female	-2	0	0.1	1	1	0	1	0	0	0	0	0	0	0	1	0	0	0	0	0	1	1	0	0	0	1D			15	0
102	19	Female	-2.75	-0.75	0.1	4	0	0	0	0	0	0	0	0	0	0	1	0	0	1	0	0	1	2	2	0	0	1M	0	0	12	1
103	33	Male	-1.75	-0.75	0.1	9	0	0	0	1	0	0	0	0	0	0	1	0	0	0	0	0	0	0	0	0	0	1D			12	0
104	23	Female	-3	0	0.1	8	0	0	0	0	0	0	0	0	0	0	0	0	0	0	0	0	1	1	0	0	0	1D			12	1
105	21	Female	-1.5	0	0.1	2	1	0	1	0	0	0	0	0	0	0	0	0	0	0	0	0	0	0	0	0	0	1D			16	0
106	20	Female	-3.25	-0.75	0.1	4	0	0	0	0	0	0	0	0	0	0	1	0	0	2	0	1	0	0	0	0	1	1D			16	1
107	21	Female	-3.5	-1.5	0.1	1	0	1	1	1	0	0	0	0	0	0	0	0	0	2	0	2	1	0	0	0	1	1M	1	1	14	1
108	18	Female	-5.75	0	0.1	4	1	0	2	0	0	0	0	0	0	1	1	0	0	1	0	0	1	0	0	0	1	1M	1	1	10	1
109	22	Female	-6	0	0.1	7	0	0	0	0	0	0	0	0	0	0	0	0	0	0	0	0	1	0	0	0	0	1M	0	0	8	1
110	24	Female	-7	0	0.1	6	0	0	0	0	0	0	0	0	0	0	0	0	0	0	0	0	1	0	0	0	0	1D			12	0
111	25	Female	-2.25	-0.75	0	1	0	0	0	1	0	0	0	0	0	0	0	0	0	0	0	0	0	1	0	0	0	1D			10	0
112	21	Female	-2.75	0	0	3	1	0	0	1	0	0	0	0	0	0	1	0	0	2	0	0	1	0	0	0	0	1M	0	0	6	0
113	25	Female	-2.5	0	0	8	0	0	0	0	0	0	0	0	0	1	0	0	0	1	0	0	0	0	0	0	0	1M	0	1	10	1
114	24	Female	-3	-2.25	0	9	0	0	0	0	0	0	0	0	0	0	0	0	0	1	0	0	1	2	0	0	0	1M	1	1	12	0
115	25	Male	-1.75	0	0.1	8	0	0	1	0	0	0	0	0	0	1	0	0	0	1	0	0	1	0	0	0	0	1M	0	0	10	1
116	21	Male	-3.25	0	0	4	0	0	1	0	0	0	0	0	0	0	0	0	0	2	0	1	1	1	0	0	0	1M	1	0	12	0
117	21	Male	-4.25	0	0.1	4	0	0	0	0	0	0	0	0	0	0	0	0	0	0	0	0	0	1	1	1	0	1D			16	1
118	22	Female	-0.25	-1.25	0.1	4	1	0	1	1	0	0	0	0	0	0	1	0	0	1	0	1	1	0	0	0	0	1D			7	0
119	22	Female	-5.75	0	0.3	3	0	0	1	0	0	0	0	0	0	0	0	0	0	1	0	1	0	1	0	1	0	1M	0	0	10	0
120	25	Female	-5.25	0	0	10	1	0	0	1	1	0	0	0	0	1	1	0	0	3	0	3	0	0	0	0	0	1D			8	0
121	21	Female	-4.5	0	0.1	3	0	0	0	1	0	0	0	0	0	0	1	0	0	0	0	0	1	0	0	0	0	2WK	0	0	9	0
122	24	Female	-3.75	0	0	6	1	0	0	0	0	0	0	0	0	0	0	0	0	0	0	0	2	0	0	0	0	1M	0	0	13	0
123	18	Female	-3.25	0	0	4	0	0	0	0	0	0	0	0	0	0	0	0	0	0	0	3	1	0	0	0	1	2WK	0	1	12	1
124	25	Female	-2	0	0	8	1	0	0	0	0	0	0	0	0	0	0	0	0	0	0	0	0	0	0	0	1	1M	1	1	5	0
125	19	Female	4.75	-1.25	0.2	2	0	0	0	0	0	0	0	0	0	0	0	0	0	2	0	0	0	0	0	1	0	1M	1	1	9	0
126	21	Female	-5.75	0	0	8	1	1	2	1	2	0	0	0	0	1	0	0	0	0	0	0	0	0	0	0	0	2WK	0	0	6	0
127	21	Male	-5	-0.75	0	9	0	1	0	1	0	0	2	0	0	0	0	0	0	0	0	0	0	0	0	0	0	1M	0	0	12	0

## Sheet: SD
Patient number	Age	Gender	Refractive error: OD sphere	Refractive error: OD Cyl	VA OD	Years of CL Wear	Dry eye symptoms 0-no, 1-yes	Blepharitis 0-no, 1-yes	MGD grade 0-no, 1-yes	conjunctival redness 0-no, 1-yes	superior limbic kerato- conjunctivitis 0-no, 1-yes	corneal infiltrates 0-no, 1-yes	corneal ulcer 0-no, 1-yes	endothelial polymegethism/ blebs 0-no, 1-yes	corneal distortion 0-no, 1-yes	corneal neo vascularization 0-no, 1-yes	limbal redness 0-no, 1-yes	epithel microcysts 0-no, 1-yes	corneal edema 0-no, 1-yes	corneal staining 0-no, 1-yes	conjunctival edema 0-no, 1-yes	conjunctival staining 0-no, 1-yes	papillary conjunctivitis 0-no, 1-yes	BC (0-good, 1 - steep, 2 -flat)	Lens overall diameter (0-good, 1-small, 2-large)	optical power (0-good, 1-weak, 2-strong)	handwashing, 0-yes, 1-no	Manufacturer suggested replacement rate (1D/2WK/1M)	Daily solution replacement, 0-yes, 1-no	Case replacement every three months	Mean daily hours	Napping/ sleeping with contact lenses 0-no, 1-yes
1	23	Male				3	0	0	1	0	0	0	0	0	0	0	0	0	0	1	0	0	2		0	1	1	1M	0	0	10	2
2	23	Female				2	1	0	1	1	0	0	0	0	0	1	0	0	0	0	0	0	1	0	0	0	1	1D			8	0
3	36	Female				6	0	0	0	0	0	0	0	0	0	0	0	0	0	0	0	0	1	0	0	0	0	1D			12	0
4	23	Male				7	1	0	1	3	0	0	0	0	2	2	3	0	0	1	0	0	2	1	2	2	1	1M	1	0	10	0
5	18	Male				6	0	0	0	0	0	0	0	0	0	0	0	0	0	0	0	0	0	0	0	0	0	1D			10	0
6	19	Female				7	1	0	1	0	0	0	0	0	0	1	0	0	0	2	0	0	1	1	0	0	1	1M	1	0	14	0
7	20	Female				5	0	0	1	0	0	0	1	0	0	0	0	0	0	1	0	0	1	0	0	0	0	1M	1	1	10	1
8	24	Female				6	1	0	1	0	0	0	0	0	0	0	0	0	0	0	0	0	1	0	1	0	0	1D			10	0
9	21	Female				7	0	0	1	0	0	0	0	0	0	2	2	0	0	1	0	1	1	1	0	0	1	1M	1	1	10	1
10	21	Female				5	0	0	1	0	0	0	0	0	0	0	0	0	0	0	0	1	1	1	2	0	1	1M	1	1	12	1
11	22	Female				8	1	0	0	0	0	0	0	0	0	0	1	0	0	0	0	0	0	1	0	0	1	1M	1	1	10	0
12	21	Female				8	0	0	1	0	0	0	0	0	0	0	1	0	0	1	0	0	2	0	0	0	1	1D			12	0
13	23	Female				7	1	0	1	0	0	0	0	0	0	0	1	0	0	0	0	2	1	1	0	2	1	1M	1	0	12	0
14	22	Female				12	1	0	1	0	0	0	0	0	0	1	3	0	0	3	0	0	3	0	0	2	0	1M	0	0	14	0
15	26	Female				14	0	0	1	0	0	0	0	0	0	0	0	0	0	0	0	0	0	1	0	1	0	1M	1	0	14	0
16	20	Male				1	0	0	1	0	1	0	0	0	0	0	0	0	0	0	0	0	1	0	1	0	1	1M	1	1	12	0
17	31	Female				9	0	0	1	0	0	0	0	0	0	0	0	0	0	0	0	0	1	0	0	0	1	1M	1	1	10	0
18	22	Female				8	1	0	1	0	0	0	0	0	0	0	0	0	0	1	0	1	2	1	0	0	0	1M	1	0	9	0
19	22	Female				1	1	0	1	0	0	0	0	0	0	0	0	0	0	0	0	0	0	0	0	0	0	1M	1	0	13	1
20	24	Female				6	1	0	1	0	0	0	0	0	0	0	2	0	0	1	0	0	1	0	2	0	1	2WK	1	0	8	0
21	26	Female				6	1	0	1	1	0	0	0	0	0	1	0	0	0	0	0	0	0	0	0	0	1	1M	0	1	8	0
22	40	Female				7	0	0	1	1	0	0	0	0	0	0	0	0	0	0	0	0	1	0	0	2	0	1M	1	1	12	0
23	37	Female				6	1	1	1	0	0	0	0	0	0	0	0	0	0	0	0	0	0		0	2	0	1M	0	0	9	0
24	22	Female				3	0	0	1	0	0	0	0	0	0	1	1	0	0	2	0	2	2	0	0	2	0	1D			10	0
25	43	Female				1	1	0	1	0	0	0	0	0	0	0	0	0	0	0	0	0	0	0	0	1	1	1D				0
26	18	Male				2	0	0	1	0	0	0	0	0	0	0	0	0	0	0	0	0	0	0	2	2	0	1M	1	1	18	1
27	25	Female				6	0	0	1	3	0	0	0	0	0	0	1	0	0	0	0	0	1	2	0	0	1	1D			12	0
28	22	Female				1	1	1	0	0	0	0	0	0	0	0	0	0	0	0	0	0	0	0	0	2	1	2WK	1	1	12	0
29	22	Female				5	1	0	0	1	0	0	0	0	0	0	2	0	0	0	0	0	0	0	0	0	1	1M	0	0	12	0
30	27	Female				2	0	0	1	0	0	0	0	0	0	0	1	0	0	1	0	0	0	0	0	1	1	1D			9	1
31	38	Female				7	1	0	1	0	0	0	0	0	0	0	0	0	0	0	0	0	0	0	1	0	1	1D			10	0
32	32	Male				6	1	1	1	0	0	0	0	0	0	0	0	0	0	2	0	0	0	0	2	0	1	1D			11	0
33	19	Female				2	0	0	0	0	0	0	0	0	0	0	0	0	0	0	0	0	0	0	0	0	0	1M	0	0	16	1
34	21	Female				2	0	0	0	0	0	0	0	0	0	0	0	0	0	0	0	0	1	0	1	1	1	1M	1	1	10	0
35	30	Female				15	0	0	1	2	0	0	0	0	0	0	0	0	1	0	0	0	0	0	0	0	1	1M	0	0	15	0
36	27	Female				7	0	0	0	0	0	0	0	0	0	0	0	0	0	1	0	2	0	0	0	0	1	2WK	0	1	12	0
37	21	Female				4	0	0	1	1	0	0	0	0	0	0	0	0	0	0	0	0	1	0	0	0	0	1M	1	1	9	0
38	32	Female				5	0	0	1	0	1	0	0	0	0	1	0	0	0	0	1	0	2	0	0	0	1	1M	1	1	10	0
39	37	Female				2	0	0	1	0	0	0	0	0	0	0	0	0	0	1	0	0	0	0	2	2	0	1D			9	0
40	31	Male				4	1	1	1	0	0	0	0	0	0	1	2	0	0	2	0	0	3	0	2	2	0	1M	0	0	14	1
41	21	Female				7	1	0	1	0	0	0	0	0	0	0	0	0	0	0	0	0	1	0	0	0	0	1M	0	0	13	0
42	33	Female				6	0	0	1	0	1	0	0	0	0	0	0	0	0	0	0	0	1	0	1	0	0	1M	0	1	12	0
43	18	Female				6	0	0	0	0	0	0	0	0	0	0	0	0	0	0	0	0	0	0	0	2	1	1M	1	1	12	0
44	23	Female				10	1	0	0	3	0	0	0	0	3	2	0	0	0	0	3	0	3	0	0	0	1	1D			16	0
45	33	Male				6	1	0	1	1	0	0	0	0	0	1	0	0	0	0	0	0	1	0	1	0	0	1M	0	1	10	0
46	23	Female				5	0	0	1	0	0	0	0	0	0	0	0	0	0	0	0	1	2	0	0	0	0	1M	1	1	12	1
47	34	Male				6	0	0	0	0	0	0	0	0	0	0	0	0	0	0	0	0	0	0	0	0	1	1M	1	1	12	0
48	35	Male				7	1	0	1	0	0	0	0	0	1	0	0	0	0	0	0	0	1	0	1	0	1	1D			8	0
49	20	Female				4	1	0	1	0	0	0	0	0	0	0	0	0	0	0	0	0	1	0	2	0	1	1M	1	0	15	1
50	29	Female				7	0	0	0	0	0	0	0	0	0	0	0	0	0	0	0	0	0	0	0	0	1	1M	1	1	10	0
51	28	Female				6	0	0	1	0	0	0	0	0	0	0	0	0	0	0	0	0	1	0	1	0	1	1D			9	0
52	22	Female				6	1	0	1	0	0	0	0	0	0	1	0	0	0	0	0	0	0	0	0	2	1	1M	1	1	9	0
53	29	Male				8	0	0	1	0	0	0	0	0	0	2	0	0	0	0	0	0	0	0	0	0	0	1M	0	1	9	0
54	30	Female				6	1	0	1	1	0	0	0	0	0	0	1	0	0	0	0	0	2	0	0	0	0	1M	0	1	10	0
55	23	Female				10	1	0	1	1	0	0	0	0	1	0	1	0	0	0	0	2	0	1	0	1	1	1D			9	0
56	22	Female				8	0	0	1	1	0	0	0	0	1	2	1	0	0	0	0	0	0	1	0	2	0	1D			16	0
57	40	Female				6	1	0	1	0	0	0	0	0	0	0	1	0	0	1	0	0	0	0	0	2	1	1M	0	0	10	0
58	37	Female				6	1	0	1	1	0	0	0	0	0	0	0	0	0	0	0	0	1	0	2	0	0	1M	0	1	9	0
59	19	Female	-3.5	0	0.2	5	0	0	0	1	1	0	0	0	0	1	2	0	0	0	0	0	1	0	0	1	0	1M	0	1	15	1
60	27	Male	-8.5	0	0.2	4	1	0	1	1	0	0	0	0	0	0	0	0	0	0	0	0	0	0	0	1	1	1D			16	1
61	39	Male	-1.5	-0.5	0	7	1	0	1	0	0	0	0	0	0	0	0	0	0	0	0	0	0	0	0	0	0	1D			16	1
62	29	Female	-2.75	0	0	10	0	0	0	0	0	0	0	0	0	1	2	0	0	0	1	0	2	0	2	1	0	2WK	1	0	14	1
63	30	Female	-1.75	0	0	10	0	0	0	0	0	0	0	0	0	0	0	0	0	0	0	0	0	0	0	0	0	1M	0	0	16	1
64	33	Female	-2.25	-0.75	0	15	0	0	0	0	0	0	0	0	0	0	0	0	0	0	0	0	0	0	0	1	0	1D			16	1
65	23	Female	-3.25	-0.25	0	6	1	0	1	1	0	0	0	0	0	1	0	0	0	0	0	0	0	0	0	0	0	1D			16	1
66	29	Female	-1	-0.5	0	2	1	0	0	0	0	0	0	0	0	0	0	0	0	0	0	0	0	0	0	0	0	1D			16	0
67	31	Male	-1.5	-0.5	0	3	1	0	0	0	0	0	0	0	0	0	0	0	0	0	0	0	0	1	0	0	0	1D			10	1
68	33	Female	-3.75	0	0	19	0	0	0	0	0	0	0	0	0	3	3	0	0	1	0	0	2	0	2	0	0	1M	1	0	17	1
69	23	Male	-2	0	0	8	0	0	0	0	0	0	0	0	0	1	0	0	0	0	0	0	0	0	0	0	1	1M	0	1	16	1
70	25	Female	-3	0	0	7	0	0	0	0	0	0	0	0	0	1	1	0	0	0	0	0	1	0	0	2	0	1D			8	1
71	27	Female	-4.25	0	0.2	8	0	0	1	1	1	2	1	2	1	1	1	1	0	0	0	0	2	1	0	0	1	1M	1	1	10	1
72	19	Female	-3.25	-1.25	0.1	4	1	0	0	0	0	0	0	0	0	2	2	0	0	0	0	0	2	0	2	1	0	1M	0	0	16	0
73	18	Female	-3.5	0	0.1	4	0	0	0	0	0	0	0	0	0	1	1	0	0	0	0	0	1	0	0	1	0	1D			16	0
74	38	Female	-4.5	0	0.2	18	0	0	1	1	1	0	0	0	0	2	2	0	1	1	0	0	4	0	0	1	1	1M	0	0	17	1
75	28	Female	-1.75	0	0	5	0	0	0	0	0	0	0	0	0	1	2	0	1	0	0	0	1	0	2	0	0	1M	1	0	16	1
76	27	Female	-1.25	0	0	2	1	0	0	1	0	0	0	0	0	0	1	0	0	0	0	0	0	0	0	0	0	1D			12	0
77	25	Male	-3	0	0	8	0	0	0	3	1	0	0	0	0	4	4	0	1	0	1	0	2	0	0	0	1	1D			12	1
78	34	Male	-5	0	0.2	12	0	0	0	1	0	0	0	0	0	4	3	0	0	0	0	0	4	0	0	1	0	1D			17	1
79	23	Male	-3.5	-0.5	0.1	3	1	0	1	1	1	0	1	1	1	2	0	1	1	1	1	1	1	1	0	0	0	1M	1	1	16	1
80	25	Female	-3.25	-1.75	0	8	0	0	0	0	0	0	0	0	0	1	1	0	0	0	0	0	1	0	0	0	0	1D			8	0
81	21	Male	-2.5	-1.25	0	3	0	0	0	0	0	0	0	0	0	2	2	0	1	0	0	0	3	0	0	0	1	1M	0	1	12	1
82	20	Male	-5.5	0	0	5	1	0	0	0	0	0	0	0	0	2	2	0	0	0	0	0	2	0	0	0	0	1D			14	0
83	18	Female	-1	0	0	2	0	0	0	0	0	0	0	1	0	1	0	0	1	0	0	0	1	0	0	0	0	1D			12	1
84	39	Male	-1.5	0	0	5	0	0	0	0	0	0	0	0	0	0	0	0	0	0	0	0	0	1	0	0	1	1D			8	0
85	19	Male	-4	0	0	3	0	0	0	0	0	0	0	0	0	1	1	0	0	0	0	0	0	0	0	0	0	1D			8	0
86	35	Female	-7.5	0	0.1	13	0	0	0	0	0	0	0	0	0	3	3	0	1	0	0	0	2	0	0	1	0	1M	0	0	16	1
87	35	Male	-0.75	0	0	5	0	0	0	0	0	0	0	0	0	1	1	0	0	0	0	0	1	0	0	1	0	1D			10	0
88	32	Male	-1	0	0	12	1	0	1	0	1	0	0	0	0	3	3	0	1	1	0	0	3	1	0	1	0	1D			15	1
89	25	Male	-3	0	0	9	1	0	1	0	0	0	0	0	0	0	0	0	0	0	0	0	2	1	0	0	0	1M	0	0	12	1
90	37	Female	-2.25	0	0	24	1	0	2	1	0	0	0	0	0	0	0	0	0	2	0	0	0	1	0	0	1	2WK	1	1	12	1
91	21	Female	-2.25	0	0	2	1	0	1	1	0	0	0	0	0	1	1	0	0	0	0	0	1	2	0	0	0	2WK	0	0	10	0
92	20	Female	-1.25	0	0	2	1	0	0	2	0	0	0	0	0	1	1	0	0	0	0	0	1	1	0	0	0	1M	1	0	9	0
93	37	Female	-6	0	0	21	0	0	1	0	0	0	0	0	0	0	0	0	0	0	0	1	0	2	0	0	1	1D			8	0
94	24	Female	-7	0	0.1	6	0	0	1	0	0	0	0	0	0	0	0	0	0	0	0	0	0	0	0	1	0	1D			15	0
95	24	Female	-4.5	0	0.1	6	1	0	1	1	0	0	0	0	0	0	1	0	0	1	0	1	1	1	0	1	0	1D			12	1
96	33	Female	-2	0	0.1	7	0	0	1	0	0	0	0	0	0	0	0	0	0	0	0	0	0	1	0	1	0	2WK	1	1	12	0
97	21	Female	-3.5	0	0.1	7	1	0	2	1	0	0	0	0	0	0	0	0	0	2	0	1	0	0	2	1	1	1M	1	1	16	1
98	21	Female	-4.5	0	0.1	6	1	0	0	0	1	0	0	0	0	0	0	0	0	0	0	2	0	1	0	0	0	1M	0	0	7	0
99	25	Female	-5.25	-1.75	0	9	0	0	1	2	0	0	0	0	0	1	1	0	0	0	0	0	1	0	2	0	0	1M	1	0	12	0
100	34	Female	-9.5	0	0.1	16	0	1	0	0	0	0	0	0	0	1	1	0	0	0	0	0	0	0	0	0	1	1M	1	1	12	1
101	21	Female	-4	0	0.1	7	1	1	2	1	0	0	0	0	0	0	0	0	0	1	0	1	0	0	2	1	1	1M	1	1	16	1
102	26	Male	-5	0	0.3	4	1	1	2	1	0	0	0	0	0	0	0	0	0	2	0	3	1	2	1	1	1	1M	0	1	10	0
103	21	Female	-4	0	0.1	6	0	0	0	0	0	0	0	0	0	1	1	0	0	1	0	2	0	0	2	1	0	1M	0	0	10	0
104	22	Female	-2.5	0	0.1	7	1	0	1	0	0	0	0	0	0	1	0	0	0	0	0	0	1	0	0	1	0	1D			15	0
105	21	Female	-2	0	0.2	4	0	1	2	1	1	1	0	0	0	1	2	0	0	2	0	2	3	1	0	1	0	1M	0	1	16	1
106	21	Female	-4	0	0	10	0	0	2	1	0	0	0	0	0	0	1	0	0	1	0	2	2	1	0	0	0	1M	1	0	15	1
107	19	Female	-4	0	0	5	0	0	0	0	0	0	0	0	0	0	0	0	0	0	0	0	0	0	0	0	1	1M	1	0	17	1
108	21	Female	-2.5	0	0	9	0	0	1	0	0	0	0	0	0	1	1	0	0	0	0	0	1	0	0	0	0	1D			18	1
109	19	Female	-3.5	0	0.2	3	1	0	0	0	0	0	0	0	0	0	0	0	0	1	0	2	1	0	0	1	0	1M	1	1	12	0
110	23	Female	-1.75	0	0	1	1	0	1	1	1	0	0	0	0	1	1	0	0	2	0	1	1	0	0	0	0	1M	0	0	12	0
111	21	Female	-3	0	0.2	3	1	0	1	0	0	0	0	0	0	0	0	0	0	0	0	0	1	0	2	0	0	1D			12	0
112	22	Female	-2	0	0.1	4	1	0	2	0	1	0	0	0	0	0	1	0	0	3	0	4	1	0	0	0	0	1D			8	0
113	19	Female	-1.75	0	0.1	2	0	1	1	1	0	0	0	0	0	0	1	0	0	1	0	0	2	1	0	0	1	1M	1	1	10	0
114	20	Female	-3.75	0	0.1	3	1	0	2	2	0	0	0	0	0	0	1	0	0	2	0	2	1	0	0	0	0	2WK	1	0	12	0
115	20	Female	-4	0	0	7	1	0	1	0	0	0	0	0	0	1	0	0	0	1	0	0	1	0	0	0	1	1D			8	1
116	19	Female	-2.5	0	0	1	0	0	0	0	1	0	0	0	0	0	0	0	0	2	0	3	0	1	2	0	1	1M	1	1	12	1
117	19	Female	-5.25	-0.75	0.1	2	0	1	1	2	0	0	0	0	0	1	2	0	0	3	0	0	1	1	0	1	0	1M	0	1	14	0
118	22	Female	-2.25	0	0.1	9	0	1	0	1	0	0	0	0	0	0	2	0	0	0	0	0	1	0	0	1	1	1M	1	1	12	0
119	25	Female	-5	0	0.1	5	0	1	2	1	0	0	0	1	0	0	0	0	0	0	0	0	2	1	2	0	0	1D			8	0
120	24	Female	-1.75	0	0.2	8	0	0	0	1	0	0	0	0	0	0	1	0	0	0	0	0	0	0	0	1	1	2WK	1	0	8	0
121	23	Female	1.5	0	0.2	9	0	0	1	0	0	0	0	0	0	0	0	0	0		0	0	0	0	0	0	1	1M	1	1	12	0
122	26	Female	-6	0	0.1	10	1	0	0	0	0	0	0	0	0	0	0	0	0	3	0	4	1	1	0	1	1	1D			16	1
123	18	Male	-5	-1.25	0.3	4	0	1	1	2	0	0	0	0	0	1	2	0	0	1	0	4	0	1	1	1	0	1M	1	1	16	0
124	26	Female	-3.25	0	0.1	14	0	0	1	2	0	0	0	0	0	1	1	0	0	3	0	4	1	0	0	1	1	1M	1	1	10	1
125	18	Male	-11.5	0	0.2	4	0	0	2	1	0	0	0	0	0	0	2	0	0	0	0	0	0	1	0	1	0	2WK	0	1	15	0
126	21	Female	-2.5	0	0.1	2	0	0	0	0	0	0	0	0	0	1	1	0	0	0	0	0	1	0	0	0	0	1M	0	0	8	0
127	18	Male	-4.5	0	0.2	3	0	0	0	1	0	0	0	0	0	0	2	0	0	0	0	1	1	0	0	1	0	1M	1	1	14	0
128	20	Female	-6.5	0	0	3	1	1	1	0	0	0	0	0	0	0	0	0	0	0	0	3	1	2	2	0	1	1M	0	1	10	0
129	25	Female	-6	0	0	9	0	0	0	1	2	0	0	0	0	0	0	0	0	2	0	2	1	0	0	0	0	1M	0	0	10	0
130	24	Female	-3.75	0	0	9	0	0	2	0	0	0	0	0	0	0	0	0	0	0	0	0	1	0	0	0	0	1M	0	1	10	0
131	23	Female	-2.75	0	0.2	1	1	1	1	1	0	0	0	0	0	0	1	0	0	0	0	3	0	2	0	1	0	1M	0	0	14	1
132	22	Female	3	-1.75	0.1	8	1	0	0	0	0	0	0	0	0	0	0	0	0	0	0	0	1	1	0	0	0	2WK	0	0	9	0

## Sheet: CONTROL
Patient number	Age	Gender	Refractive error: OD sphere	Refractive error: OD Cyl	VA OD	Dry eye symptoms 0-no, 1-yes	Blepharitis 0-no, 1-yes	MGD grade 0-no, 1-yes	conjunctival redness 0-no, 1-yes	superior limbic kerato- conjunctivitis 0-no, 1-yes	corneal infiltrates 0-no, 1-yes	corneal ulcer 0-no, 1-yes	endothelial polymegethism/ blebs 0-no, 1-yes	corneal distortion 0-no, 1-yes	corneal neo vascularization 0-no, 1-yes	limbal redness 0-no, 1-yes	epithel microcysts 0-no, 1-yes	corneal edema 0-no, 1-yes	corneal staining 0-no, 1-yes	conjunctival edema 0-no, 1-yes	conjunctival staining 0-no, 1-yes	papillary conjunctivitis 0-no, 1-yes
1	25	Female	-2.25	-0.75	0	0	0	1	1	0	0	0	0	0	1	1	0	0	0	0	1	0
2	27	Male	-5.5	0	0	0	0	2	1	0	0	0	0	0	0	0	0	0	0	0	0	0
3	21	Female	-0.5	0	0	0	0	1	0	1	0	0	0	0	0	0	0	0	0	0	1	0
4	21	Female	1.5	0	0	0	0	0	1	0	0	0	0	0	0	1	0	0	0	0	0	1
5	22	Male	0.75	-0.75	0	1	0	1	0	0	0	0	0	0	0	0	0	0	0	0	0	0
6	20	Female	0	0	0	0	1	1	0	1	0	0	0	0	0	1	0	0	0	0	0	1
7	20	Female	0	0	0	0	0	0	1	0	0	0	0	0	0	0	0	0	0	0	0	1
8	21	Female	0	0	0	1	0	0	0	0	0	0	0	0	0	0	0	0	0	0	0	0
9	21	Female	-1.5	0	0	1	0	0	0	0	0	0	0	0	0	0	0	0	0	0	0	0
10	22	Male	0	0	0	0	0	0	1	0	0	0	0	0	0	1	0	0	0	0	0	0
11	23	Male	0	0	0	1	0	1	2	0	0	0	0	0	0	1	0	0	0	0	0	0
12	20	Female	-2.5	0	0	1	0	0	0	0	0	0	0	0	0	0	0	0	0	0	0	0
13	19	Female	0	0	0	0	0	0	0	0	0	0	0	0	0	0	0	0	0	0	0	0
14	21	Male	0.75	-0.75	0	1	0	0	0	0	0	0	0	0	0	0	0	0	0	0	0	0
15	21	Female	0.75	-0.5	0	1	0	0	1	0	0	0	0	0	0	0	0	0	0	0	0	0
16	21	Female	-0.5	-2.5	0	1	0	0	0	0	0	0	0	0	0	0	0	0	0	0	0	0
17	22	Male	0	0	0	0	0	0	1	0	0	0	0	0	0	0	0	0	0	0	0	0
18	24	Male	0	0	0	0	0	0	0	0	0	0	0	0	0	0	0	0	0	0	0	0
19	22	Female	-0.5	0	0	0	0	0	1	0	0	0	0	0	0	0	0	0	0	0	0	1
20	29	Female	-3.75	0	0	1	0	0	0	0	0	0	0	0	0	0	0	0	0	0	0	0
21	22	Female	-0.5	0	0	1	0	1	0	0	0	0	0	0	0	0	0	0	1	0	0	0
22	27	Male	-5	-1.25	0	1	0	0	0	0	0	0	0	0	0	0	0	0	0	0	0	0
23	30	Male	-2	0	0	0	0	1	2	0	0	0	0	0	0	0	0	0	0	0	0	1
24	21	Male	0	0	0	1	0	0	0	0	0	0	0	0	0	0	0	0	0	0	0	0
25	21	Male	0	0	0.1	1	0	1	1	0	0	0	0	0	0	0	0	0	0	0	0	0
26	18	Female	0	0	0	1	0	1	0	0	0	0	0	0	0	0	0	0	0	0	0	0
27	22	Female	0.5	-0.5	0.1	0	0	0	0	0	0	0	0	0	0	0	0	0	0	0	1	0
28	25	Male	-4.25	-0.5	0	0	0	0	0	0	0	0	0	0	0	0	0	0	0	0	0	0
29	20	Female	-4.25	-0.5	0.1	1	0	0	0	0	0	0	0	0	0	0	0	0	0	0	0	0
30	20	Female	0	0	0.2	0	0	0	0	1	0	0	0	0	0	0	0	0	0	0	0	1
31	23	Female	0	0	0.2	1	0	1	0	0	0	0	0	0	0	0	0	0	0	0	0	0
32	19	Female	-0.25	0	0.2	0	0	0	0	0	0	0	0	0	1	0	0	0	0	0	0	1
33	23	Female	0	0	0	1	0	0	0	0	0	0	0	0	0	0	0	0	0	0	0	0
34	22	Male	0	0	0	0	0	0	0	0	0	0	0	0	0	0	0	0	1	0	0	0
35	19	Female	0	0	0	1	0	0	1	0	0	0	0	0	0	0	0	0	0	0	0	0
36	20	Female	0	0	0	0	0	0	0	0	0	0	0	0	0	0	0	0	0	0	0	0
37	24	Female	0	0	0.1	0	0	0	0	0	0	0	0	0	0	0	0	0	0	0	0	0
38	22	Female	-2.75	-0.75	0	0	0	0	0	0	0	0	0	0	0	0	0	0	1	0	0	0
39	21	Female	-0.25	-0.25	0	1	0	1	0	0	0	0	0	0	0	0	0	0	0	0	0	0
40	20	Female	0	0	0.1	1	0	0	0	0	0	0	0	0	1	0	0	0	0	0	0	0
41	22	Female	0	0	0.1	0	0	1	1	0	0	0	0	0	0	0	0	0	0	0	0	1
42	25	Female	-0.5	-0.25	0.1	0	0	0	0	0	0	0	0	0	0	0	0	0	1	0	0	0
43	19	Male	0	0	0	0	0	0	0	0	0	0	0	0	1	1	0	0	0	0	0	0
44	19	Female	0	0	0	0	0	1	0	0	0	0	0	0	0	0	0	0	0	0	0	1
45	26	Female	-1	-0.5	0	1	0	1	0	0	0	0	0	0	1	0	0	0	0	0	0	1
46	19	Male	0	0	0.1	1	0	1	0	0	0	0	0	0	1	1	0	0	1	0	0	1
47	23	Male	0	0	0	0	0	1	1	0	0	0	0	0	0	1	0	0	1	0	1	1
48	21	Female	0	0	0	0	0	1	1	0	0	0	0	0	0	0	0	0	0	0	0	0
49	22	Male	0	0	0	0	0	0	1	0	0	0	0	0	0	0	0	0	1	0	0	0
50	39	male	-1.75	0	0	0	0	1	1	0	0	0	0	1	0	0	0	0	0	0	0	0
51	22	Female	0	0	0.1	1	0	0	1	1	0	0	0	0	0	0	0	0	0	0	0	1
52	29	Male	-7	0	0	1	0	1	1	0	0	0	0	0	0	0	0	0	1	0	0	0
53	20	Male	0	0	0.1	0	0	0	0	0	0	0	0	0	0	0	0	0	0	0	0	0
54	20	Female	0	0	0.1	0	0	1	0	0	0	0	0	0	0	0	0	0	0	0	0	1
55	21	Female	-1.25	-0.5	0.1	1	0	0	1	0	0	0	0	0	0	0	0	0	0	0	0	1
56	21	Female	0.5	-0.5	0	1	0	0	0	0	0	0	0	0	0	0	0	0	0	0	0	0
